# Supplementary material for: PARP1 allows proper telomere replication through TRF1 poly (ADP-ribosyl)ation and helicase recruitment
Source: Commun Biol. 2023 Mar 2;6:234. doi: 10.1038/s42003-023-04596-6 (PMC9981704; doi:10.1038/s42003-023-04596-6)
Supplement: Supplementary file 4 — Supplementary data 1 [file 42003_2023_4596_MOESM4_ESM.xlsx]

## Sheet: Fig 1 C
% of cells
		G0-G1			S			G2-M
		n1	n2	n3	n1	n2	n3	n1	n2	n3
	AS	54.2	57.8	58.6	27.5	28.9	29.8	18.3	13.3	11.6
	T0	15.8	14.7	16.3	59.2	58.7	56.8	25	26.6	26.9
	T2	14.8	15.2	16.4	54.3	52.1	55.1	30.9	32.7	28.5
	T4	26.3	25.9	24.1	9.8	10.8	11.3	63.9	63.3	64.6

## Sheet: Fig 1 D
% of BrdU positive cells
		ES			MS			LS-G2
		n1	n2	n3	n1	n2	n3	n1	n2	n3
	T0	82.1	75.8	78.2	13.4	18.9	15.2	4.5	5.3	6.6
	T2	56.2	51.3	49.2	34.8	35.4	38.7	5	8.4	7.2
	T4	22.3	24.5	26.1	11.2	9.6	7.8	66.5	65.9	66.1

## Sheet: Fig 1 E
Densitometry A.U.
		AS	ES	MS	LS/G2
	EXP1	0.175847	0.19644	0.436148	0.107371
	EXP2	0.132453	0.1542	0.30209	0.12486
	EXP 3	0.156	0.256	0.458	0.124

## Sheet: Fig1 g
PLA spots
AS	ES	LS	G2-M
14	18	32	39
12	13	29	55
13	19	46	58
2	16	51	52
5	32	68	66
4	29	42	47
8	43	84	37
9	34	37	50
25	7	53	67
18	28	45	52
14	16	72	49
7	28	63	32
3	30	56	52
6	16	52	22
5	7	59	29
2	0	53	37
0	0	32	42
0	10	66	39
1	4	49	31
4	8	30	42
8	6	33	29
7	9	69	12
9	6	74	6
18	7	54	7
16	22	56	8
17	12	17	15
12	21	46	6
15	28	51	5
17	17	15	7
14	21	22	4
2	12	14	5
5	22	12	16
6	12	42	18
8	22	64	16
21	12	48	21
22	14	20	3
0	10	41	18
1	7	44	12
5	20	25	11
8	32	21	20
9	26	34	10
7	47	29	9
4	42	16	1
15	42	11	2
12	17	28	5
13	8	29	9
5	50	23	7
6	47	35	26
8	28	35	13
7	29	11	30
1	41	16	14
12	39	4	23
21	36	32	61
25	60	26	63
5	27	30	34
8	45	20	24
7	6	13	14
25	5	5	24
12	4	30	7
1	7	21	16
4	10	24	12
14	10	25	28
15	31	12	26
17	16	3	27
1	19	9	20
18	5	7	16
7	13	9
25	17	17	31
12	5	18	21
13	4	30	42
12	11	29	20
14	8	10	22
15	2	10	15
18	4	21	26
17	8	38	29
15	3	54	1
12	5	34	4
1	11	31	4
2	4	27	4
5	7	23	37
4	3	31	42
8	1	28	39
7		40	31
15	31	32	42
14	17	37	29
19	37	36	12
28	21	12	6
26	18	7	7
29	40	23	8
4	41	38	15
21	18	27	6
5	14	24	5
8	18	22	7
9	18	21	4
35	28	12	5
54	20	26	16
64	6	43	18
25	11	34	16
54	16	35	30
47	13	39	42
58	8	15	69
	8	13	72
41	10	24	66
32	10	17	47
15	12	33	37
18	19	18	50
1	12	18	67
2	11	17	58
5	10		49
8	12	50	32
7	19	46	52
9	13	59	22
15	10	77	29
16	23	26	16
18	1	44	12
19	34	35	28
14	19	37	26
42	33	42	27
41	10	23	20
25	18	19	16
23	6	4	27
25	4	54	31
21	26	36	21
27	29	13	42
2	54	10	20
5	12	8	22
6	28	10	15
7	13	6	28
8	38	44	29
1	5	36	1
9	47	22	4
19	5	7	4
18	5	42	4
15	6	28	58
23	11	31	12
25	7	39	12
54	3	47	20
41	12	48	10
32	6	41	11
8	2	37	1
5	5	28	2
7	21	15	5
5	21	20	8
8	10	27	7
2	18	9	26
6	10	14	13
36	4	11	30
2	3	27	14
25	3	35	23
8	3	42	42
9	7	32	63
7	6	15	34
5	2	20	24
8	40	32	14
9	40	32	24
6	25	51	7
1	20	17	26
12	42	24	28
12	24	20	1
14	17	26	3
1	15	22	4
5	10	38	6
15	4	23
1	15	4
2	48	3
6	47	6
3	22	52
8	42	36
9	32	31
12	31	36
11	41	60
13	2	78
24	1	34
1	2	48
2	0	64
5	1	67
7	2
8	2
9	35
2	30
5	15
14	21
47	8
25	37
13	19
15	17
18	36
3
5
4
2
1
8
15
12
8
9
7
45
2
25
26
32
1

## Sheet: Fig 2 d
Densitometry A.U.
	AS	ES	MS	LS/G2	AS	ES	MS	LS/G2
exp1	1	1.19238	1.87903	0.929538	0.700091	0.779709	0.792614	0.771173
exp2	1	1.07393	1.34382	1.12477	0.621961	0.582302	0.664389	0.793159
exp3	1	1.0787	1.5768	0.992406	0.654815	0.647221	0.709285	0.775216

## Sheet: Fig 2 e
Densitometry A.U.
	AS	ES	MS	LS/G2	AS	ES	MS	LS/G2
exp1	1	2.03728	2.97042	1.29498	0.966977	0.851094	0.307131	0.000203
exp2	1	1.49992	1.5977	0.427445	0.064256	0.747083	0.846343	0.880197
exp3	1	1.88759	1.90919	0.826802	0.450392	0.822978	0.621487	0.239725

## Sheet: Fig 3 c
Densitometry A.U.
	IP:BrdU								IP:TRF1
	si SCR			siPARP1					si SCR			siPARP1
	n1	n2	n3	n1	n2	n3			n1	n2	n3	n1	n2	n3
AS	0.2568	0.208319	0.550772	0.4253	0.128293	0.978283		AS	1.54698	1.24513	1.23881	1.4334	1.19616	1.14702
ES	1.0235	1.22297	0.962268	0.6251	0.648508	0.652212		ES	1.12393	1.1076	0.983631	1.43424	1.31858	1.19777
MS	1.3547	1.73064	1.12326	0.3789	0.265796	0.595108		MS	1.2823	1.24405	1.09831	1.42535	1.33973	1.42372
LS/G2	0.4356	0.232225	0.626866	0.4879	0.180114	0.723512		LS/G2	1.52983	1.41399	1.30769	1.3849	1.14287	1.24307
G2/M	0.81254	0.876524	0.78012	0.5789	0.235609	0.861298		G2/M	1.45114	1.20299	1.36082	1.38482	1.153	1.10166

## Sheet: Fig 3 f
Densitometry A.U.
			WRN			BLM			PARP
			n1	n2	n3	n1	n2	n3	n1	n2	n3
	siSCR	AS	1	1	1	1	1	1	1	1	1
		ES	1.37205	0.530986	0.987	0.10296	0.193648	0.056	1.51956	1.05045	1.254
		MS	3.22518	2.59038	2.897	1.49643	2.02249	1.987	3.15116	3.03149	3.11
		LS/G2	1.79278	1.25822	1.526	0.041909	0.305751	0.125	2.40668	1.72975	1.954
	siPARP1	AS	0.154581	0.465962	0.365	0.032673	0.112446	0.028	0.788569	1	0.444
		ES	-0.03305	0.255516	0.123	0.003049	0.163605	0.057	0.695767	0.659123	0.587
		MS	-0.18981	0.236502	0.0998	0.007578	0.107897	0.068	1.05344	0.890411	0.442
		LS/G2	-0.34023	0.492371	0.128	0.064457	0.066094	0.0835	0.009849	0.385041	0.232

## Sheet: Fig 3 h
Densitometry A.U.
			siSCR			siPARP1
			n1	n2	n3	n1	n2	n3
		ES	0.22139	0.199918	0.20314	0.227394	0.268866	0.23568
		MS	0.502602	0.443114	0.47896	0.10489	0.158321	0.12451
		LS/G2	0.159702	0.221746	0.18523	0.132232	0.145152	0.136687

## Sheet: Fig 4 b
TIFs>4 (% of cells)
			24			48			72
			n1	n2	n3	n1	n2	n3	n1	n2	n3
		siSCR	0.78125	1.60428	1.023	1.90476	3.4632	2.36	0.416667	1.58103	0.89
		si PARP1	15.6522	19.9052	21.5	11.6183	14.5299	13.5	1.42349	3.3195	4.3
		siTRF1	38.3838	32.093	41.3	31.401	35.5102	32.5	5.09259	8.10056	6.5
		siPARP1/siTRF1	42.123	39.156	39.156	37.526	32.568	32.568	9.875	12.356	12.356

[truncated: 4 more sheets: Fig 4 c, Fig 5 d, Fig 5 e, Fig 6 b]
