# Supplementary material for: PARP1 allows proper telomere replication through TRF1 poly (ADP-ribosyl)ation and helicase recruitment
Source: Commun Biol. 2023 Mar 2;6:234. doi: 10.1038/s42003-023-04596-6 (PMC9981704; doi:10.1038/s42003-023-04596-6)
Supplement: Supplementary file 5 — Supplementary data 2 [file 42003_2023_4596_MOESM5_ESM.xlsx]

## Sheet: Supp 2b
Densitometry A.U.
	exp1	exp2	exp3
ES	4.8	5.5	6.2
MS	13.2	15.1	11.3
LS/G2	9.9	11.3	13.2

## Sheet: Supp 3 C
N° of PLA spots
siCTRL	siTRF1	siPARP1
10	2	0
12	1	2
11	0	0
2	2	1
5	3	1
6	0	2
8	0	0
9	0	5
15	2	0
8	2	5
14	0	0
7	1	4
3	3	0
6	0	7
15	2	0
2	5	5
0	0	0
3	1	2
1	0	0
8	2	3
8	2	0
7	0	4
9	2	0
10	3	5
9	2	2
2	4	2
3	0	2
5	0	0
15	0	0
9	0	0
10	1	1
5	2	0
6	1	1
18	2	3
3	1	5
3	2	3
15	5	2
1	1	0
5	2	4
18	5	3
9	1	2
17	5	0
4	2	0
15	0	1
10	0	0
13	0	1
5	0	0
6	1	1
21	0	5
7	3	0
1	0	4
13	5	0
18	0	2
21	4	0
8	0	5
3	5	2
5	0	1
25	5	0
12	4	0
1	4	1
4	3	0
14	2	3
15	1	0
17	0	5
1	2	0
18	5	2

## Sheet: supp 4 a
Densitometry A.U.	exp1	exp2	exp3	media	dev st
AS	1	1	1	1	0
ES	5.86562	4.678	6.235	5.59287	0.813545
MS	13.1444	11.526	15.287	13.3191	1.88658
LS-G2	11.8	9.751	13.265	11.6053	1.76507

## Sheet: Supp 4 b
Densitometry A.U.
TRF1		exp1	exp2	exp3	media	dev st
	CTRL	0.311185	0.423	0.291	0.341728	0.0711032
	HU	0.317569	0.412	0.298	0.342523	0.0609593
	Aph	0.236546	0.31	0.2125	0.253015	0.0507936
TRF2		exp1	exp2	exp3	media	dev st
	CTRL	0.145	0.163723	0.178	0.162241	0.0165498
	HU	0.1987	0.208677	0.224	0.210459	0.0127438
	Aph	0.0356	0.0470202	0.0295	0.0373734	0.00889371

## Sheet: Supp 7 C
		siSCR			siPARP1			siSCR			siPARP1			siSCR			siPARP1			siSCR			siPARP1			siSCR			siPARP1
		AS			AS			ES			ES			MS			MS			LS/G2			LS/G2			G2/M			G2/M
	G0-G1	63.9	65.3	70.1	68.7	61.3	60.3	32.3	37.2	29.3	38.4	36.7	33.5	34.5	39.5	37.3	33.5	36.4	37.9	34.5	34.1	35.5	32.5	36.7	34.1	33.5	24.8	32.1	27.8	31.2	29.5
	S	22.1	20.3	18.4	21.4	24.5	26.2	54.6	54	57.8	49.7	51.2	54.6	35.4	48.8	47.4	48.8	51.3	50.2	35.4	44.5	36.5	42.3	41.8	48.1	26.3	37.8	25.3	31.5	33.4	35.1
	G2-M	14	14.4	11.5	9.9	14.2	13.5	12.9	8.8	12.9	11.9	12.1	11.9	30.1	11.6	15.3	17.7	12.3	11.9	30.1	21.4	28	25.2	21.5	17.8	40.2	37.4	42.6	40.7	35.4	35.4

## Sheet: Supp 8 d
TRF1 IP telomere (% of Input)
	vehicle			mean	s.d.	Olaparib			mean	s.d
	exp1	exp2	exp3			exp1	exp2	exp3
ES	2.50048	2.63919	3.211	2.78355	0.336859	5.45176	6.125	6.821	6.13259	0.61237
MS	4.0546	4.89997	5.3241	4.75956	0.578062	5.56162	6.24532	6.933	6.24665	0.613301
LS/G2	4.0116	4.97403	5.647	4.87754	0.735184	3.11061	3.60472	4.427	3.71411	0.594774

## Sheet: Supp 11 b
% of cells
		G0/G1			S			G2/M
0	sh Scramble				31.2	29.6	35.6
	sh PARP1				19.8	18.7	19.6
2.5	sh Scramble	0.5	0.9	0.4	38.3	39.5	39.5	61.2	59.6	60.1
	sh PARP1	1.6	2.1	1.2	52.3	51.1	48.9	46.1	46.8	49.9
5	sh Scramble	10.1	9.7	8.9	7.2	6.9	5.9	82.7	83.4	85.2
	sh PARP1	2.9	3.7	3.9	10.9	11.8	12.1	86.8	84.5	84
24	sh Scramble	29.2	29.4	29.3	21.9	22.5	21.5	48.9	48.1	49.2
	sh PARP1	43.2	43.5	43.9	12.9	13.3	13.8	43.9	43.2	42.3

## Sheet: Supp 12 c
	pRPA-Tel >4 (% of cells)
	exp1	exp2	exp3
siSCR	2.0408	1.6393	1.875
siPARP1	28.947	23.684	25.687
siTRF1	20.213	13.254	21.845
siPARP1/TRF1	31.452	25.273	28.457

## Sheet: Supp 14 a
TL per metaphase
	siSCR	siPARP1	siTRF1	siPARP1/TRF1
	17.4201	7.84242	6.29591	10.1685
	12.7321	11.8871	18.3669	6.7202
	16.117	12.8362	14.2671	6.76368
	5.84703	30.5763	11.0175	12.5562
	17.6223	16.2284	11.8593	13.022
	21.4376	10.1568	7.5734	9.32456
	9.89903	7.48185	12.2427	16.9426
	9.19534	5.08789	22.1187	23.0407
	10.2168	5.7635	12.4915	6.4225
	4.44298	14.4659	9.2067	32.9134

## Sheet: Supp 14 b
Frequency telomere lenght
		siSCR	siPARP1	siTRF1	siPARP1/TRF1
		10	5	26	18
		18	16	30	49
		38	31	47	61
		49	71	60	83
		49	77	54	87
		43	82	61	83
		73	90	87	81
		76	92	77	98
		103	86	67	94
		86	91	104	90
		86	85	108	83
		57	68	77	74
		67	84	83	61
		81	60	76	49
		71	53	80	37
		49	51	63	39
		61	41	50	31
		48	42	50	30
		41	31	53	28
		42	19	42	27
		38	26	33	25
		24	24	30	17
		29	14	37	16
		30	13	26	14
		18	10	23	9
		21	12	12	16
		16	8	14	10
		14	13	13	5
		9	9	10	9
		10	7	10	6
		10	6	10	5
		2	11	7	8
		4	8	4	3
		4	12	5	4
		3	4	4	7
		3	4	5	6
		3	4	1	5
		1	4	3	0
		1	1	2	2
		0	5	1	4
		1	4	2	1
		1	4	2	2
		0	0	0	3
		0	2	2	0
		1	1	1	2
		0	4	0	0
		0	0	1	1
		0	2	1	0
		0	0	0	1
		0	1	0	0
		0	0	0	0
		0	0	1	0
		0	1	0	1
		0	0	0	3
		0	1	1	0
		0	0	0	0
		0	0	0	0
		0	0	0	0
		0	0	0	1
		0	0	0	1
		0	0	0	0
				0

[truncated: 2 more sheets: Supp 14 c, Supp 15 c]
